# Supplementary material for: Hot-Pressed Super-Elastic Graphene Aerogel with Bidirectional Thermal Conduction Properties as Thermal Interface Materials
Source: Materials (Basel). 2023 Nov 29;16(23):7419. doi: 10.3390/ma16237419 (PMC10706873; doi:10.3390/ma16237419)
Supplement: Supplementary file 1 [file materials-16-07419-s001.zip]

Archive with 1 entries (1 files):
- materials-2725504-supplementary.pdf
